# Supplementary material for: Antiproliferative Properties and G-Quadruplex-Binding of Symmetrical Naphtho[1,2-b:8,7-b’]dithiophene Derivatives
Source: Molecules. 2021 Jul 16;26(14):4309. doi: 10.3390/molecules26144309 (PMC8303715; doi:10.3390/molecules26144309)
Supplement: Supplementary file 1 [file molecules-26-04309-s001.zip]

Archive with 1 entries (1 files):
- molecules-1272578-supplementary.pdf
